# Supplementary material for: LncMyoD Promotes Skeletal Myogenesis and Regulates Skeletal Muscle Fiber-Type Composition by Sponging miR-370-3p
Source: Genes (Basel). 2021 Apr 17;12(4):589. doi: 10.3390/genes12040589 (PMC8072939; doi:10.3390/genes12040589)
Supplement: Supplementary file 1 [file genes-12-00589-s001.zip]

Archive with 13 entries (12 files):
- supplement filesτÜäσë»μ£1⁄4/
- supplement filesτÜäσë»μ£1⁄4/Supplement Table1.docx
- __MACOSX/supplement filesτÜäσë»μ£1⁄4/._Supplement Table1.docx
- supplement filesτÜäσë»μ£1⁄4/.DS_Store
- __MACOSX/supplement filesτÜäσë»μ£1⁄4/._.DS_Store
- supplement filesτÜäσë»μ£1⁄4/Supplement Figure1.tif
- __MACOSX/supplement filesτÜäσë»μ£1⁄4/._Supplement Figure1.tif
- supplement filesτÜäσë»μ£1⁄4/Supplement Figure2.tif
- __MACOSX/supplement filesτÜäσë»μ£1⁄4/._Supplement Figure2.tif
- supplement filesτÜäσë»μ£1⁄4/Supplement Figure3.tif
- __MACOSX/supplement filesτÜäσë»μ£1⁄4/._Supplement Figure3.tif
- supplement filesτÜäσë»μ£1⁄4/Supplement Table2.docx
- __MACOSX/supplement filesτÜäσë»μ£1⁄4/._Supplement Table2.docx
